# Supplementary material for: Effective and scalable single-cell data alignment with non-linear canonical correlation analysis
Source: Nucleic Acids Res. 2021 Dec 6;50(4):e21. doi: 10.1093/nar/gkab1147 (PMC8887421; doi:10.1093/nar/gkab1147)
Supplement: gkab1147_Supplemental_Files [file gkab1147_supplemental_files.zip]

Archive with 2 entries (2 files):
- Supplementary Figures-20210928.docx
- Supplementary Text-20210804.docx
